# Supplementary material for: Upregulation of P2X3 receptors in primary afferent pathways involves in colon-to-bladder cross-sensitization in rats
Source: Front Physiol. 2022 Sep 8;13:920044. doi: 10.3389/fphys.2022.920044 (PMC9493003; doi:10.3389/fphys.2022.920044)
Supplement: Supplementary file 1 [file Table1.XLS]

## Sheet: Figure1
	Fig 1B. DAI scores (0-12)
	CON	TNBS-3d	TNBS-7d
	1	6	4
	0	10	3
	0	7	5
	1	8	4
	Fig 1C. Muscularis thickness (mm)
	CON	TNBS-3d	TNBS-7d
	0.124	0.267	0.22
	0.15	0.198	0.235
	0.146	0.27	0.195
	0.12	0.24	0.23
	Fig 1D. The damage score of distal colon
	CON	TNBS-3d	TNBS-7d
	1	4	2
	1	5	3
	2	3	2
	1	4	4
	Fig 1E. The damage score of bladder
	CON	TNBS-3d	TNBS-7d
	1	2	1
	2	2	2
	1	1	1
	1	1	1

## Sheet: Figure2
	Fig 2B. The protein expression of P2X3 receptor in WB
	CON	TNBS-3d	TNBS-7d
	0.179888	0.798657	0.940884
	0.246535	0.934916	0.603757
	0.518655	1.168	0.570727
	Fig 2D. The P2X3 immunoreactivity in the submucosal plexus of distal colon
	CON	TNBS-3d	TNBS-7d
	128.47	258.236	252.754
	71.5357	390.151	178.276
	103.933	187.827	205.851
	96.0614	164.469	183.64
	Fig 2F. The P2X3 immunoreactivity in the muscular layer of distal colon
	CON	TNBS-3d	TNBS-7d
	97.8139	300	264.665
	103.332	513.478	240.232
	105.987	257.716	346.257
	92.8672	461.086	322.099

## Sheet: Figure3
	Fig 3B. The protein expression of P2X3 receptor in WB
	CON	TNBS-3d	TNBS-7d
	0.229107	1.09939	1.08104
	0.715483	1.06274	1.3439
	0.703206	1.73202	1.18072
	Fig 2D. The P2X3 immunoreactivity in the muscular layer of bladder
	CON	TNBS-3d	TNBS-7d
	92.5373	205.97	199.254
	124.627	230.597	140.299
	52.2388	283.582	216.418
	130.597	265.672	335.821

## Sheet: Figure4
	Fig 4B. The protein expression of P2X3 receptor in WB
	CON	TNBS-3d	TNBS-7d
	11.6667	28.1818	22.1239
	12.9771	28.0303	29.4118
	14.5161	39.726	37.6923
	14.9425	20.7407	29.8611

## Sheet: Figure5
	Fig 5B. The phasic amplitude of detrusor strip contractility
	CON		TNBS-3d		TNBS-7d
	Before	A-317419	Before	A-317419	Before	A-317419
	0.224286	0.285	0.437857	0.406714	0.4335	0.460778
	0.2679	0.255714	0.638182	0.669385	0.53875	0.461875
	0.205429	0.181857	0.318143	0.241714	0.491125	0.548125
	0.3796	0.418	0.375778	0.304875	0.634667	0.509429

## Sheet: Figure6
	Fig 6B. The ICI
	CON		TNBS-3d		TNBS-7d
	Before	A-317419	Before	A-317419	Before	A-317419
	202.5	244.167	79.0909	118.636	135.1	189.594
	210.167	232.201	94	175.476	121.471	220.949
	185.225	253.724	41.5	168.358	177.5	295.625
	226.813	213.536	105.754	140.345	137.5	172.5
	Fig 6C. The max BP
	CON		TNBS-3d		TNBS-7d
	Before	A-317419	Before	A-317419	Before	A-317419
	24.925	26.095	49.0764	29.0764	30.592	24.7918
	28.4317	22.454	35.568	23.1438	23.63	29.565
	23.97	23.022	28.285	24.8233	28.425	14.685
	25.006	24.0867	38.564	28.854	25.9933	26.495
